# Supplementary material for: Establishing an atherosclerosis diagnostic model based on WGCNA and machine learning algorithms with key genes in cholesterol metabolism and ferroptosis, and revealing the regulatory role of HMOX1 in cellular ferroptosis
Source: Front Cardiovasc Med. 2026 Mar 12;13:1715946. doi: 10.3389/fcvm.2026.1715946 (PMC13017376; doi:10.3389/fcvm.2026.1715946)
Supplement: Supplementary Table S1 — AS-related differentially expressed genes in the GSE100927 dataset (35 Control, 69 AS). Differential expression analysis between AS and control samples was performed using the “limma” package, with screening criteria of |log₂FC| > 1 and p < 0.05. [file Table1.xlsx]

## Sheet: TableS1 GSE100927 DEGs
Table S1: DEGs from GSE100927.
logFC	AveExpr	t	P.Value	adj.P.Val	B
SGK223	1.32569843723324	7.05948138706546	15.9167218041118	9.81263917586877e-30	9.99515426453993e-26	57.0392038128909
PLXND1	1.15669769295867	8.40727324024593	15.2351235657174	2.44774697442493e-28	1.06854645777824e-24	53.8823894754001
MARCKS	1.03437182777314	8.80633851650333	14.9018583929462	1.20425402270214e-27	3.34541767506655e-24	52.3175006629382
C16orf54	1.68500899531175	6.12341236570821	14.7631575226872	2.34632314915977e-27	5.29093796622113e-24	51.6621648338167
ARHGAP27	1.0408847354734	6.81931171158469	14.7439806829437	2.57344524456487e-27	5.29093796622113e-24	51.5713726475407
LTB	1.48764	5.87610088498521	14.7420771739223	2.59716177411208e-27	5.29093796622113e-24	51.5624
RASAL3	1.53859599082855	7.47598426973927	14.451906810144	1.0567386007774e-26	1.79398989791977e-23	50.1830594879695
ARHGAP25	1.53037749294275	7.00808	14.3331506343777	1.88197074407968e-26	3.02680326303088e-23	49.6156601581831
RIMBP3	1.06511319231764	5.96745659462833	14.2736321795439	2.51474009190467e-26	3.55171118188974e-23	49.3306642994657
FAM110A	1.06185258032927	6.98179046620747	14.2610905303058	2.67325601097794e-26	3.55171118188974e-23	49.2705573909637
HSPB7	-1.04604	5.26009761432138	-14.144	4.73532435202056e-26	5.78808166196178e-23	48.7083052649462
MFNG	1.13265073314222	6.42978437610947	13.8624343706208	1.882980650211e-25	1.98414216238441e-22	47.3505101238725
ADAP2	1.72637971652931	8.17363531495007	13.7647763436523	3.04564167593769e-25	2.8202641919183e-22	46.8774164869183
FAM78A	1.47693627418976	5.95282056254623	13.577401146256	7.68413399083269e-25	6.52254906921848e-22	45.9667579931184
TBC1D10C	1.64351422330984	6.90739666230584	13.2020694935058	4.95904165845649e-24	3.38379689275621e-21	44.1313459804277
HMHA1	1.46924672086319	8.72406266494083	12.8819002596708	2.46002113487137e-23	1.35339169704726e-20	42.5543562645732
DDX60L	1.12376123936335	6.25302544891827	12.8732786574397	2.56877800997256e-23	1.35339169704726e-20	42.5117526148539
STK10	1.18436817216715	6.68526862356694	12.8539254477037	2.83081107649331e-23	1.46616821822852e-20	42.4160929802301
TNF	1.43791885417065	5.64051846121487	12.8405430193112	3.02753647615341e-23	1.54192432730493e-20	42.3499251367796
STAB1	1.39653993048455	7.76988535442862	12.6519016106446	7.81885702876233e-23	3.46199469698713e-20	41.415432644375
PPP1R9A	-1.01533	4.60107267950259	-12.6486	7.95131816363078e-23	3.46199469698713e-20	41.3988851166333
CSF1R	1.58685892064222	9.67523407743158	12.6462726738202	8.0437732667742e-23	3.46199469698713e-20	41.3874978119145
OSBPL3	1.04001787867296	5.73106061043824	12.632409483026	8.62578620874673e-23	3.64282711897165e-20	41.3186864937384
ANPEP	1.31123153718347	5.95891675859837	12.6261218103276	8.90351177083587e-23	3.67666909044868e-20	41.2874713023227
TC2N	-1.34423	5.96581064293639	-12.5669	1.20027082506279e-22	4.58473448403359e-20	40.9932491658315
CYTH4	1.17251655681637	6.39584460706361	12.5641233786667	1.21715295517292e-22	4.59182222273755e-20	40.9794903245683
IRF7	1.09794121387761	7.89751626483913	12.5242401526758	1.48857248203149e-22	5.26920507962315e-20	40.7811878920485
FGD3	1.41280410108098	6.32080598876664	12.4589936918107	2.06974977639358e-22	6.87471887685162e-20	40.4565
MMP9	3.83507329590301	8.96597057997411	12.4513254558479	2.15155182205328e-22	7.06958285788217e-20	40.4182915160847
PLCB2	1.69169486443701	7.74900232063609	12.4449565303047	2.22195387311184e-22	7.22324111218635e-20	40.3865715775137
PTPLA	-1.15511	6.08415673030695	-12.3899	2.93473864306828e-22	9.2453343767918e-20	40.112461350857
CD163L1	1.3978007666826	5.96944452995562	12.3406434730121	3.76673673005683e-22	1.16266607067754e-19	39.8665584870776
MYO1F	1.61186293190595	7.64753453998706	12.319330304294	4.19612856900389e-22	1.26955739417446e-19	39.7601975901138
LYN	1.18434052036551	7.54190357257766	12.2827251417844	5.05135280258943e-22	1.51332587197576e-19	39.5774363550336
MPEG1	1.35832842349897	6.52735489182692	12.2438098067009	6.15320558558277e-22	1.74101533596517e-19	39.3830209775028
IL17D	-1.28672	5.8414456386372	-12.2002	7.67562946905566e-22	2.09421326174467e-19	39.1651890164661
ARHGAP9	1.4240859359253	6.9075531997966	12.184564964961	8.31114347256688e-22	2.22782387925174e-19	39.0868082697261
ASCL2	1.16882538511108	5.67876756855584	12.1799981456578	8.50608462020305e-22	2.260251598471e-19	39.0639634604996
IBSP	2.61545397126533	6.07292847420488	12.1695886201541	8.96774426511682e-22	2.34219084832e-19	39.0118852600541
GMFG	1.03043684731844	9.48175715694342	12.1436111075822	1.02324733187869e-21	2.56298294815975e-19	38.8818842547582
BEX5	-1.04832	5.45849282992788	-12.1206	1.15000902624396e-21	2.79135277321147e-19	38.7668034150866
CD36	1.68018123129877	7.72080324768861	12.1062635941558	1.23707294950351e-21	2.90788270699449e-19	38.6948914267766
NCF1	1.39017448344482	6.1534615870932	12.008563699086	2.03330772410358e-21	4.60250499504869e-19	38.2052195972321
TRAF3IP3	1.48230541076406	6.0431215719767	11.9824515162926	2.32237996160298e-21	5.20924061331917e-19	38.0742240931242
C9orf167	1.01273010416467	5.7483381891642	11.9813495366939	2.33544722830266e-21	5.20924061331917e-19	38.0686947473112
FAM71E1	-1.3592	6.50439577131102	-11.893	3.66288414133684e-21	7.55748606621316e-19	37.6251778354178
PI16	-2.84194	6.84307516336908	-11.8918	3.68501022274285e-21	7.55748606621316e-19	37.6192426375556
GMIP	1.24699182425346	6.63414617034948	11.8638189694991	4.25086238590112e-21	8.65985685255775e-19	37.4784624616757
MYEF2	-1.02728	5.80629887851331	-11.8266	5.13908592197146e-21	1.02640645492552e-18	37.2915
SYNC	-1.07875	7.2720222051128	-11.8249	5.18533215980858e-21	1.02891805285344e-18	37.2826243781698
ATG16L2	1.10437542068801	8.29278649889053	11.7738687521084	6.72705548726559e-21	1.29286390930731e-18	37.0260797887596
CNTN4	-1.03404	4.75400190592641	-11.7364	8.14635438194831e-21	1.49961624821432e-18	36.8374073132555
LOC100652963	-1.39048	6.84352697004438	-11.7202	8.84718838563208e-21	1.58100808589558e-18	36.7560671992931
NFAM1	1.68439928595716	6.7267688774963	11.6923187250776	1.02036919522444e-20	1.80233768021205e-18	36.6154712185448
HCST	1.33507458831223	8.69141975790495	11.6823176309247	1.07388861407481e-20	1.87519361536561e-18	36.5650851029255
FCGR3A	1.67806235783764	8.75166753878513	11.6283572286118	1.41512780928314e-20	2.40241531089301e-18	36.2931185140683
INPP5D	1.19532587620441	7.58578033270155	11.6099420385595	1.55492879152897e-20	2.59647617549411e-18	36.2002616343275
CCR5	1.61908962783087	6.95807657340976	11.5682652953415	1.92460230412288e-20	3.15789339984721e-18	35.9900327284802
PYCARD	1.28893399522018	8.00581980644416	11.4616760347226	3.32237899638318e-20	5.10177172720991e-18	35.4518905815508
VAV3	1.19628728493391	6.31333426775148	11.4532420043095	3.46914816580237e-20	5.27414077863626e-18	35.4092808730446
DKFZp451A211	-1.13717	5.12190694790126	-11.4441	3.6347985050695e-20	5.47153560186768e-18	35.3633032856237
MNDA	1.28258085263776	6.58062495058247	11.4256168872164	3.99693374039905e-20	5.92904374947156e-18	35.2696871524744
C1orf93	1.01680141884456	7.20411663970044	11.4100475328176	4.32910799051116e-20	6.29947057019238e-18	35.1909939735816
DPP4	1.43026741304746	5.71744208200814	11.402810246303	4.49280057155546e-20	6.47599055969772e-18	35.1544094860171
LST1	1.24119678575211	7.25903066609652	11.4003309104516	4.5502928598989e-20	6.52806803815918e-18	35.141875772518
GUCA2B	-1.2967	5.94715585669379	-11.3526	5.81325746187362e-20	8.1486936477034e-18	34.900423586809
FCHO1	1.02569147402851	6.12407754169748	11.346936056536	5.98412128792666e-20	8.34989855326314e-18	34.8718685342396
ITGAL	1.31432691006928	5.83774282165311	11.3264117146214	6.64882851434178e-20	9.15202260095748e-18	34.768040057979
CCL3	2.59121312232044	9.17249942511095	11.320579790891	6.8508600811087e-20	9.38782880531478e-18	34.7385334652367
MT1M	-1.29942	8.27675728735207	-11.3119	7.16207444311872e-20	9.68401198375318e-18	34.6947415479336
MAFB	1.36967125291249	8.58407782549001	11.2621861428855	9.24597078197296e-20	1.21261105216966e-17	34.4429934947663
ACP5	3.19075042586798	9.54293776839867	11.2566902529057	9.51067263751138e-20	1.23671121045563e-17	34.4151688919431
SCARA5	-1.51792	5.62584827131102	-11.2532	9.68154941137951e-20	1.2483071177761e-17	34.3976152192929
CFL2	-1.13962	6.30063524403661	-11.2469	1.00008263489441e-19	1.27868306096667e-17	34.3656316171685
TNFAIP8L2	1.39805804800127	6.2486989785503	11.2397080002425	1.03775464235844e-19	1.31680345440291e-17	34.3291815212554
LINC00312	-1.43696	6.85907864372226	-11.2165	1.16901500641896e-19	1.45807185984288e-17	34.2117753287209
SAP25	1.55327084621756	7.6698026283284	11.1960347536781	1.29881622689613e-19	1.60685126564745e-17	34.1079823871631
ABCA7	1.01670511512383	5.67486925069342	11.1501532307493	1.64426158578604e-19	1.91776128009351e-17	33.8754997356616
SPI1	1.49911990999562	7.40158581171413	11.1434699415153	1.7017425137717e-19	1.96233387682399e-17	33.8416271197155
COTL1	1.13199435737976	7.89106643477256	11.1242	1.87857951380856e-19	2.13403839341866e-17	33.7441698347707
UAP1	-1.09805	6.36493126160318	-11.1161	1.95901525260953e-19	2.20898849037793e-17	33.7028399369807
GALNT6	1.41194886689362	5.80283532350222	11.0810014398621	2.34650006555068e-19	2.56086960725349e-17	33.5249224873486
LONRF2	-1.03213	5.14453214705067	-11.0474	2.78924322361227e-19	2.96448138180153e-17	33.3545331077736
SYK	1.5288349192029	6.85116324639423	11.0339660296239	2.9889988649617e-19	3.10672882025509e-17	33.286347540319
FSTL3	-1.11626	7.30709996579142	-11.0251	3.12837155224541e-19	3.20794556689648e-17	33.2414208192185
CCL4	2.23631697417981	7.85049497531435	11.0140507685617	3.31162067146802e-19	3.36201011557209e-17	33.1853042629205
LMCD1	-1.0744	8.97565479377774	-11.0038	3.49169681458759e-19	3.48690428954796e-17	33.1331061682274
IL10RA	1.46807316438326	8.2665595284301	10.9998331231573	3.56307033518185e-19	3.53507478254828e-17	33.1131587192479
MYOC	-2.90123	6.71714432512019	-10.9972	3.61248489953603e-19	3.5609778567749e-17	33.0995810697237
CDH19	-1.11455	4.68895332433432	-10.9954	3.64501299433319e-19	3.57788020551251e-17	33.0907443111093
CORO1A	1.04266915349379	6.71822176983173	10.9514868891752	4.5701429188014e-19	4.33010529214727e-17	32.8677712883722
CX3CR1	1.39386432632585	6.70964365606509	10.8819932986661	6.53718570607583e-19	5.93941767091465e-17	32.5148899691242
LCP2	1.29445179467272	6.7917158404216	10.8636388371429	7.18561118395487e-19	6.44926449711272e-17	32.4216582921179
DHRS9	1.50766673194179	5.25853710017567	10.8274399644903	8.65931000255065e-19	7.62568285469576e-17	32.2377511422941
LGALS9C	1.46498749769071	9.47370559393491	10.824141012061	8.80780953266989e-19	7.71200698278873e-17	32.220988694245
ABCA8	-1.08256	5.04814289275148	-10.8162	9.17513017094646e-19	7.98785264284279e-17	32.1807106577798
BIN2	1.1226350511865	5.37985247928994	10.8014833279444	9.89899079659508e-19	8.47320338269895e-17	32.1058519466609
TRPM2	1.32244472006689	5.90437060465976	10.7897138364032	1.0518209610035e-18	8.92820692398469e-17	32.0460377180847
CD53	1.50183438542165	7.32649061422892	10.780861310947	1.1009388018153e-18	9.21711997421149e-17	32.001044979469
RAMP1	-1.33222	9.12332455154401	-10.7743	1.13906638957158e-18	9.51027069194766e-17	31.9674823801938
BLNK	1.0239513765528	5.26840628004808	10.7410150005665	1.35205703434232e-18	1.11364309583377e-16	31.7984966091458
ARHGAP30	1.03512045858019	5.80817739339867	10.6920726343286	1.7403053771992e-18	1.37772672840552e-16	31.5496454931595
PTPN6	1.13719667982362	5.77579632521265	10.6807125407666	1.84533969432605e-18	1.45334769018597e-16	31.491874440942
S1PR4	1.24684720351768	7.07445628351516	10.6735292935829	1.91500673987798e-18	1.49664388637318e-16	31.4553426395197
SEZ6L2	1.38660342903328	5.66531343121302	10.6550388730515	2.10669058696619e-18	1.63391499889627e-16	31.3612995669075
APOBR	1.61294240863194	6.2852396397929	10.6525451464563	2.13397152626367e-18	1.64671469443346e-16	31.3486156670719
ITGB7	1.57707013175665	6.84600409689349	10.6338332291585	2.35028228690022e-18	1.77772094364101e-16	31.2534356164971
FYB	1.36362301917503	6.43423961464497	10.6316763074432	2.37658700826617e-18	1.79317890860735e-16	31.2424636361849
HLA-DRB1	1.45842231954133	10.1196390872781	10.6285175964018	2.41564176320967e-18	1.81815716749165e-16	31.2263954700733
MILR1	1.06113826898391	6.28081391142751	10.6181783273968	2.54802729995208e-18	1.90373149711334e-16	31.1737984926231
SLAMF8	2.02514801577281	7.5277461180196	10.5893309716194	2.95706403772374e-18	2.15147530630386e-16	31.0270349694301
IGFBP6	-1.09122	8.58043192589682	-10.54	3.81418611595168e-18	2.67939998462647e-16	30.7761197920397
TLR7	1.37119059378285	5.97700706208395	10.4928495103957	4.86597761694246e-18	3.31168249484472e-16	30.5360402030075
LOC100507554	-1.23322	6.00606443523484	-10.4896	4.94922189242616e-18	3.35143909693686e-16	30.5193185872198
CCL3L3	2.00481102533246	6.83827303397744	10.4829106788189	5.12221409642263e-18	3.44767881846878e-16	30.4854505472184
SLAMF7	1.76856807128722	6.37983792284578	10.4698357510262	5.47998385469552e-18	3.66427454336511e-16	30.4188950227849
VAV1	1.41476698513697	6.8052964645895	10.4658	5.59601139522367e-18	3.73368812697041e-16	30.3982409830831
EGR2	1.57638882640946	7.03438749362056	10.4356699358501	6.53740657446605e-18	4.29613053983943e-16	30.2449657688739
SIGLEC1	1.33158561329033	5.8294606085429	10.4177064977682	7.17293879103246e-18	4.66363113992277e-16	30.1535106889238
C3orf70	-1.04094	5.15406687435281	-10.3725	9.0613369502632e-18	5.76867363596131e-16	29.9231357039325
ADRBK2	1.00692935797699	6.87009888983913	10.3713925826025	9.1114835471439e-18	5.77652934094654e-16	29.9176954118075
DUSP26	-1.5614	7.88050183270155	-10.3678	9.28019961660155e-18	5.84709979142495e-16	29.8996091462768
CORO7	1.01518750748527	7.08975113202663	10.3638	9.47580970265276e-18	5.95806158217414e-16	29.8790470258975
DAPP1	1.03148390417861	5.32523259878883	10.3363	1.0921258083374e-17	6.7420566568029e-16	29.7391001959241
CD52	1.8756286130813	8.68114600744268	10.2793401803567	1.46595939400437e-17	8.78368375725205e-16	29.4489127253109
XLOC_013983	-1.33422	5.00690509028291	-10.2473	1.73015594688423e-17	1.01673279663247e-15	29.2855752391805
FBLN5	-1.09368	9.02075213475407	-10.2397	1.79880337740826e-17	1.05101020280768e-15	29.2472205223613
NCF4	1.12188697269669	6.55660142007212	10.2389793832586	1.80588765355903e-17	1.0531357808675e-15	29.2433460392254
TYROBP	1.56292866545429	10.2228096174649	10.1964444965846	2.2498055344976e-17	1.28025246784316e-15	29.0266935776757
VAMP8	1.42207624300048	9.63084892344675	10.1804213002789	2.44402018913964e-17	1.36534495319432e-15	28.9450764453225
EVI2B	1.27394485720656	6.55493258616864	10.1745296847733	2.51957409433037e-17	1.40339868232006e-15	28.9150661168169
COL1A1	1.4695679968745	10.0058751716901	10.1689646935022	2.59308367341259e-17	1.43549729877069e-15	28.8867193978174
PLN	-1.44246	6.30675838022374	-10.1624	2.68316220964662e-17	1.47733460905192e-15	28.8530594703551
OASL	1.01288360912765	5.37640253009431	10.1400849151319	3.0104538600196e-17	1.63398666171366e-15	28.7396111371813
CEBPA	1.62669460512025	6.70461110188609	10.1229875984605	3.2885509848784e-17	1.76610792611448e-15	28.6525195932674
GPR65	1.25159178281374	5.90064046139978	10.1193314707072	3.35127697113287e-17	1.79349074752852e-15	28.6338956845854
HCLS1	1.09390085521381	9.07747118292345	10.0885418671286	3.92929444887008e-17	2.07377167130521e-15	28.4770564675752
C13orf33	-1.25825	9.09062912754253	-10.0811	4.0842868391682e-17	2.1407827998508e-15	28.4389236730256
FABP5	1.47238437752031	7.62714644360207	10.0705150006832	4.31295072600011e-17	2.21877354015339e-15	28.3852
WNT11	-1.38699	5.02151876169564	-10.0675	4.38142383649404e-17	2.24643539589907e-15	28.3697038429055
AOX1	-1.51389	5.94263625240385	-10.0552	4.66900084889714e-17	2.3722104389322e-15	28.3070442203572
APBB1IP	1.25673202533644	6.93078400060096	10.0299772799382	5.31812562360048e-17	2.66087048365343e-15	28.178736430918
C4orf48	1.02711346733955	7.86226273918269	10.0298964451412	5.32034775022006e-17	2.66087048365343e-15	28.1783246751346
PTPRC	1.19854505623109	7.63358852302145	10.0192401145062	5.62156637542906e-17	2.7886984626682e-15	28.1240437306479
CHODL	-1.10752	5.21384311663277	-10.0069	5.99265472689212e-17	2.94884932599629e-15	28.0610377354223
IGLL1	1.39045203266046	6.46897639543269	10.0060432263819	6.01833891512502e-17	2.9519807474862e-15	28.0568223916074
CCR2	1.11092883174271	5.64237186034578	10.0057027057444	6.02893926043627e-17	2.95244112051941e-15	28.0550878828407
IRF8	1.43641577845596	6.40349165782175	9.9991533556933	6.23649110297751e-17	3.04919512199659e-15	28.0217275898066
SLC22A18	1.00394093989688	7.07461525050851	9.99231215785523	6.4609246838381e-17	3.14885066170215e-15	27.9868809481894
SASH3	1.24712189632903	6.12538857119083	9.99036390919095	6.5263042045736e-17	3.17564974336561e-15	27.9769573041405
MRAP2	-1.33616	7.06914173303439	-9.98856	6.58747187309115e-17	3.2003174165011e-15	27.9677625697711
BTK	1.17526728236184	5.90241345876479	9.98029746797131	6.874803280894e-17	3.30835021507967e-15	27.9256829893996
C1QC	1.36108173066969	7.22482913174926	9.93522102818809	8.67814469104282e-17	4.05484320288817e-15	27.696090395203
ADAMTS14	1.12754240525362	5.26219519290865	9.91992400445979	9.39198638969141e-17	4.35508831708938e-15	27.6181800986278
ARRB2	1.06491961494466	7.97829092571191	9.90373507432487	1.02114863433448e-16	4.70652488205024e-15	27.5357295387491
FBXO41	1.12355527609293	6.0746215028199	9.89996857146097	1.04121807900546e-16	4.78459279071411e-15	27.5165470334896
SNORA11	-1.07182	6.37691837509246	-9.89757	1.05418003589232e-16	4.82066606018984e-15	27.5043534605884
MS4A7	1.36208800742953	8.01921539737426	9.88027522336132	1.15275356736181e-16	5.20322651572262e-15	27.4162528042008
CPNE7	1.07137910624104	5.75339825688794	9.87975154875994	1.15587709734902e-16	5.20963013875978e-15	27.4135858942178
XLOC_l2_013193	-1.03952	5.79704351308247	-9.87703	1.17223381278242e-16	5.2755700811495e-15	27.3997369695696
ITGAM	1.45135691796863	6.58128707387204	9.87034866645655	1.213424021826e-16	5.42102503785951e-15	27.3657005147734
HLA-DMA	1.36512408722926	8.04651897092271	9.86852421299351	1.22491735756661e-16	5.46438315511248e-15	27.3564093735026
IL2RG	1.05635852461976	5.46589413336723	9.84606849486249	1.37561797395976e-16	6.07458584512461e-15	27.242055641119
PLA2G15	1.18909004069717	8.89437993606694	9.84343607757412	1.39445624182284e-16	6.14002793049312e-15	27.2286507189807
CCR1	1.56204270151298	7.1693506102071	9.78459869274468	1.88983879325591e-16	8.11091205678569e-15	26.9290623377435
CD84	1.52915552587195	6.04449848982988	9.75988201712537	2.14722915421755e-16	9.11319840202497e-15	26.8032264966482
STAC3	1.32351374317965	6.76177186862056	9.72340467413895	2.59245098184433e-16	1.07782472249251e-14	26.6175360137023
SLCO2B1	1.51999833531613	7.52126385447485	9.68765282142118	3.11821213039678e-16	1.28245392033196e-14	26.4355647315647
FIBIN	-1.13299	6.39409790648114	-9.68301	3.19380879267028e-16	1.30945534959045e-14	26.4119589625482
CCRL1	-1.05615	6.36120406966531	-9.68071	3.23208996060628e-16	1.32217141922633e-14	26.4002175981561
FOLR2	1.36987105762661	7.51668442793084	9.66723501479094	3.46497628226608e-16	1.41365480952586e-14	26.3316539021246
CYBB	1.11605493749403	7.77668439080991	9.64809891272384	3.82487178414328e-16	1.54399513843924e-14	26.234274808467
AKAP12	-1.10806	6.80772	-9.64735	3.83970481716936e-16	1.54793799212482e-14	26.230460693717
PLA2G2A	-3.24053	6.3876521274963	-9.64438	3.89902399700314e-16	1.56565539159556e-14	26.2153534637867
PCDH20	-1.24451	5.0597430917622	-9.63083	4.18153566383043e-16	1.65947229630299e-14	26.1464215782137
CD300A	1.27372549710742	5.85295270233913	9.62353963170317	4.34201324506403e-16	1.71647141969815e-14	26.1093116577206
HS3ST1	1.01794701749483	6.27702624278846	9.60616314611499	4.7495715398321e-16	1.85597707307147e-14	26.0209055958194
CD68	1.5732111209906	8.31737202477811	9.60274912781655	4.83402986283347e-16	1.88416179271001e-14	26.0035370986651
LILRB2	1.32319634716715	7.48289486274963	9.5962903042851	4.99793892005339e-16	1.93816012079938e-14	25.9706793098492
SUSD5	-1.32006	7.01692007983543	-9.58325	5.34606699154393e-16	2.06203747067791e-14	25.9043284310514
DENND2D	1.48689289438008	7.00352820465052	9.57179151607274	5.67174584993033e-16	2.16106246486498e-14	25.846057912529
SLC37A2	1.27309674971532	5.82309981430288	9.57078010626253	5.70143508512236e-16	2.16966940636574e-14	25.8409134018199
CECR1	1.68082610415074	7.81553657761649	9.56252448549207	5.94965201172227e-16	2.2585026853939e-14	25.7989225111996
TBC1D2	1.31352886641783	7.92807929035688	9.55185968314728	6.28635197048771e-16	2.37451598905023e-14	25.7446806937125
P2RX7	1.04633102404642	5.48569590111871	9.5494528866989	6.36493236592246e-16	2.40122966960319e-14	25.7324400568403
NPR1	-1.13258	6.60319193514238	-9.49737	8.3275219885708e-16	3.06963108476172e-14	25.467622074753
DPEP2	1.36352165560997	5.70711502302145	9.48618242036692	8.82259742463872e-16	3.23650578754034e-14	25.4107207453898
FCGR2A	1.21882279273969	7.97108680191383	9.45921894990041	1.0139388565248e-15	3.67980327525948e-14	25.2736568779858
CTSB	1.53016840506649	9.24794261256472	9.44638011459549	1.08336653281982e-15	3.89935388809282e-14	25.2084020893974
HMOX1	1.83864430411291	9.41067551248151	9.39513263205011	1.41112217748388e-15	4.99664791420073e-14	24.9479925716902
REEP1	-1.23066	5.87461886085429	-9.3892	1.45496035863553e-15	5.13996284846063e-14	24.9178516622685
CD14	1.31237897096473	10.5722872946098	9.38172844334064	1.5121055176576e-15	5.31725206082633e-14	24.8798972851489
LILRB3	1.39594499039855	7.44259604747596	9.37756106175043	1.54494847823026e-15	5.42649834457014e-14	24.8587278432181
RNASE6	1.19731211645564	6.83127559347263	9.37631847780493	1.55487840384921e-15	5.45510611536444e-14	24.8524159094311
IFI30	1.78107560337633	9.86782812943787	9.37473341349247	1.5676377700144e-15	5.49356364404816e-14	24.8443643754474
TMC6	1.0018920134058	6.00086486658654	9.3676299772101	1.62611512172654e-15	5.67895153025366e-14	24.8082828465411
JAK3	1.14440786570115	7.83789	9.35611298740531	1.72559023597929e-15	5.96499846505149e-14	24.7497873681432
HLA-DPB2	1.23324954350812	7.60595787227256	9.35331918976859	1.75062297117786e-15	6.03106389551894e-14	24.7355983441554
C2	1.45577297890986	6.59032750194157	9.31201300240143	2.16598989679396e-15	7.27344167760766e-14	24.525853567672
CYBA	1.16807783240166	8.25135249759615	9.29720837487222	2.33770299958399e-15	7.75630057125815e-14	24.4506970289957
EMR2	1.2970831465739	6.00856005699889	9.2893573889736	2.43421158884344e-15	8.03289824318336e-14	24.4108451273024
HLA-DPB1	1.00626649798933	8.36383337435281	9.2461141338098	3.04164084669935e-15	9.80447900774671e-14	24.1913929366572
LIPA	1.49305545966913	9.03187236348928	9.24345963582907	3.0835129270998e-15	9.92897660972769e-14	24.1779247587906
LILRB1	1.39423355983835	6.50971244739275	9.22214251879272	3.44131944403515e-15	1.09541499552944e-13	24.0697804312339
CEBPE	1.06176981990763	5.31740186760355	9.21964142663032	3.48592869222658e-15	1.1061579333028e-13	24.0570935890988
MEI1	1.15876075176581	6.48352775522374	9.21240661506073	3.61824458322833e-15	1.1451609402118e-13	24.0203966571089
CA2	1.40097845823579	6.06803475402182	9.19377560805316	3.98252107641625e-15	1.24690449849516e-13	23.9259075902669
LAPTM5	1.63100631313107	8.07222499167899	9.19144550572929	4.03058275242021e-15	1.2593716538697e-13	23.9140915155704
NFIL3	-1.23932	7.92944715805288	-9.18046	4.26519984980232e-15	1.32186589259898e-13	23.8583620628717
LOC100505592	1.27313089724478	5.7518557647929	9.16929636616248	4.51735583413906e-15	1.38735034753388e-13	23.8017864848818
TMEM47	-1.14082	6.53721004460984	-9.16208	4.68836477001224e-15	1.43267050642034e-13	23.7651876111407
LDOC1	-1.15404	8.94795123451368	-9.15478	4.86771809237764e-15	1.48302821003864e-13	23.7282104406477
FERMT3	1.16438641693741	6.30822910299556	9.0883442998996	6.85122928455628e-15	2.01552602236592e-13	23.3915592207109
LY86	1.38080747819716	7.67826202440828	9.08680391371331	6.90572019280649e-15	2.0245462417553e-13	23.3837569467047
TNFRSF21	1.27374967636168	7.17685248788831	9.08483916262382	6.97585101820487e-15	2.04183961124813e-13	23.373805410594
PHYHIP	-1.15159	5.08610883653846	-9.05544	8.11428720273848e-15	2.33798643690365e-13	23.2249209886055
LRRN4CL	-1.25307	5.28945724149408	-9.04153	8.7158737706776e-15	2.49148429077985e-13	23.1544855620423
MATK	1.13179182856546	5.11943883131472	9.03184240050436	9.16070216558994e-15	2.60887918710249e-13	23.1054639430943
LAIR1	1.27072633995461	7.19852374972263	9.0282421758538	9.33178764266827e-15	2.65239597291999e-13	23.0872410910585
FLNC	-1.34909	6.2590535044841	-9.01906	9.78252619990677e-15	2.76279515357441e-13	23.0407864391883
ADAM8	1.99425380798694	8.51964707082101	8.98550583342577	1.16233533107288e-14	3.23190564576207e-13	22.8709914820215
CD74	1.20118711893415	7.51153815555658	8.95709797146002	1.34492223248034e-14	3.68593126279231e-13	22.7273124226895
CCL5	1.44190527258918	6.82330586450629	8.94421767530017	1.4368794670851e-14	3.91687446522628e-13	22.6621856689572
TLR1	1.09181614234154	6.58843618523484	8.93543636333842	1.5031423152908e-14	4.09020684511632e-13	22.6177912656263
NLRP12	1.02281455965122	5.06614176608728	8.91244746422245	1.69140791266882e-14	4.56590485824504e-13	22.5015954320484
CSF3R	1.38587513071747	7.09483809180843	8.91018470673356	1.71116473614715e-14	4.60702837067707e-13	22.4901605192152
FCGR1B	1.33640993405399	7.29164202616494	8.8970945265602	1.83006133910131e-14	4.89693646236935e-13	22.4240161731536
PPP2R2B	-1.1176	6.6784823096801	-8.89632	1.83734701252036e-14	4.91213035945733e-13	22.4201039781436
ZNF683	1.03825642301322	5.32542256471894	8.87515243394921	2.04812438120802e-14	5.41875193428179e-13	22.3131714935255
TFEC	1.08158780509834	5.39569143209135	8.87432373728792	2.05684954279052e-14	5.42773819763322e-13	22.3089858729417
HLA-DMB	1.42591522090102	9.24800355699889	8.86929866334743	2.11055710146291e-14	5.56465952601412e-13	22.2836060896943
C1QA	1.38741794680682	8.52236859245562	8.86836768034278	2.12065986031404e-14	5.58647620788589e-13	22.2789042478426
LOC100506585	1.30678116250597	5.68034500342086	8.86147431302424	2.19698077018068e-14	5.76268998928593e-13	22.2440919753596
CTSD	1.41206948471691	8.98331209398114	8.85288221905959	2.29595549658034e-14	5.98633174611793e-13	22.2007059754308
HN1	1.02624373634337	7.52226381065089	8.84768042625776	2.35802471301587e-14	6.13246971747567e-13	22.1744421196525
CRYAB	-1.11745	9.20889884865015	-8.83211	2.55401475039253e-14	6.59168773162964e-13	22.0958322148981
NEXN	-1.06676	7.94865591762204	-8.8258	2.63797447024671e-14	6.7683647239126e-13	22.0639871118875
CD6	1.10305747685539	5.5554562145895	8.8159343398607	2.77480083812344e-14	7.08966254275721e-13	22.0142013919132
GBP5	1.11523012485468	6.27991403434726	8.81142413802398	2.83969267150751e-14	7.24334963738953e-13	21.9914422085035
SLC7A7	1.21829958375339	7.12000746916605	8.79720802270921	3.05429936628094e-14	7.74550041782681e-13	21.9197160425042
ASPHD1	1.17655602624622	5.49168022744083	8.78510384089017	3.24972272751894e-14	8.22061482678177e-13	21.8586582253908
IL4I1	2.02167062667623	7.6059415410503	8.78395829388988	3.26885140554383e-14	8.25533564054615e-13	21.8528802907125
IL17B	-1.14041	5.3992884802145	-8.77725	3.38306003678583e-14	8.49462190666404e-13	21.819071346117
HLA-DQB1	1.30300286479137	8.2457045616679	8.76601366330072	3.5835778848972e-14	8.95396345107838e-13	21.7623847552866
PVRIG	1.00280169128245	5.80978195520525	8.76241025711057	3.65032992993007e-14	9.08361416928364e-13	21.744215814742
NCF2	1.30374355656952	6.81012384948225	8.75566092527621	3.77871295578751e-14	9.38779760186623e-13	21.7101875175455
IGLL5	2.69204843537585	9.05986106055843	8.74701717012747	3.94972647457704e-14	9.78085426338129e-13	21.6666135965385
SLC15A3	1.33189680390787	7.85785745492788	8.72085901816367	4.51570522697656e-14	1.10304492666626e-12	21.5347864751577
HLA-DPA1	1.22817920466237	9.81193284883506	8.71313617283982	4.69776891453074e-14	1.14113213426256e-12	21.4958774500727
FCGR2C	1.14885981869127	7.17247825402182	8.69884351849811	5.05423457076803e-14	1.22092727283423e-12	21.4238822201052
ACADL	-1.20848	5.63932682807877	-8.69099	5.26146598443127e-14	1.26399274805229e-12	21.3843278946979
RASL10A	1.34514834775243	6.52241349006102	8.67918093942283	5.58909434824472e-14	1.32911708244095e-12	21.3248667585182
NPL	1.00704638032927	6.31889586524593	8.67373294545027	5.74702768015002e-14	1.36341024917386e-12	21.2974381874118
UCP2	1.43152414768673	6.70227735086908	8.66878756244046	5.89423905930369e-14	1.393009722925e-12	21.2725423675968
CHI3L1	2.29521164597269	7.47447899107803	8.64390976946689	6.69378450679364e-14	1.55566347655889e-12	21.1473372089657
FNDC1	1.12638046272296	6.54481851853735	8.64345468869357	6.70937514304384e-14	1.55747085419746e-12	21.1450473994213
LGALS2	1.56352721317288	6.29457224939904	8.63971885370971	6.83873708869151e-14	1.5820568393846e-12	21.1262506841393
FBLN1	-1.50069	8.45867483492049	-8.6332	7.07056082133374e-14	1.63065809493069e-12	21.0934388717633
CD37	1.30370364396998	6.19068392367788	8.62676062509803	7.30701740047066e-14	1.68011917023012e-12	21.0610618084176
LOC100507150	-1.35824	5.48792865948595	-8.59962	8.39389056238966e-14	1.90423539573499e-12	20.924581615537
FGR	1.44913092374184	8.22269811066938	8.5983929964919	8.44671183839211e-14	1.91337746743948e-12	20.9184076720413
SPP1	2.79032576659499	9.9693998026997	8.58321147148447	9.12772989994206e-14	2.05092036972375e-12	20.8420946793794
MSR1	1.11331785268355	6.1804202614645	8.56305439432296	1.01172080067538e-13	2.25172354166338e-12	20.740805405479
MS4A6A	1.14288696495859	6.90879643870192	8.56190055235142	1.01769776044e-13	2.26173150280185e-12	20.7350085485144
TIFAB	1.20519027448838	4.82874035257951	8.54722415609619	1.09686384027415e-13	2.42087117729149e-12	20.6612863221477
LOC100506897	1.04458940928492	5.5168170987426	8.54698363536514	1.09821108428223e-13	2.42129396201272e-12	20.6600783194839
PTCRA	1.37661470242674	5.4581699863628	8.52054307532336	1.25682835356122e-13	2.72771028608833e-12	20.5273171879594
APOD	-1.82436	5.64455662097818	-8.51797	1.27344123981438e-13	2.76180393230999e-12	20.5143950619598
VIT	-1.07218	4.70647855773854	-8.50438	1.36485362542373e-13	2.94126918799002e-12	20.4461771041041
CSTB	1.20520236187092	9.46544963706546	8.50314	1.37349978186365e-13	2.95781580931567e-12	20.4399630884256
MYOCD	-1.04161	5.17996393971893	-8.49838	1.40721916622215e-13	3.02191168527171e-12	20.4160971355879
TFPI2	-1.34083	6.64756728480954	-8.46569	1.66238709386807e-13	3.51795185695432e-12	20.2521262063992
HLA-DRB4	1.37236809528986	8.52692868149038	8.4633	1.68274071780182e-13	3.54873642888806e-12	20.2401521737279
RNASE1	1.26030334497532	10.4567200802515	8.4452707569455	1.84465725306941e-13	3.85561124071784e-12	20.1497581265308
C13orf15	1.06805893704212	8.01012021029031	8.42806168136605	2.01363042346492e-13	4.16440620306136e-12	20.0635229523281
BATF	1.10942999116897	7.0309086924926	8.42192527688583	2.07754059341072e-13	4.28377094827563e-12	20.0327809980365
EMILIN2	1.18022450803074	8.5881311027182	8.37280391249215	2.66755883148594e-13	5.38409925842453e-12	19.7868438087505
HLA-DRA	1.29143087106824	9.58929240759061	8.37103970952117	2.69160360933736e-13	5.42904442865551e-12	19.7780159378643
ADRA1B	-1.03578	6.51360210063794	-8.36979	2.70870193441853e-13	5.45273476363383e-12	19.7717862740073
ANKRD58	1.26958045223363	5.92831358108358	8.35147394146986	2.97318560161367e-13	5.91501338633532e-12	19.6801347438591
TM4SF19	1.49011728432672	5.09955082641457	8.33165760976892	3.28827614721737e-13	6.48278338752699e-12	19.5810447814444
TMEM51	1.04421922334767	7.70466844859467	8.3220790211394	3.45228993462821e-13	6.80174570099091e-12	19.5331641460902
LILRA4	1.24395358485627	6.11274851715052	8.28589173049427	4.14886831907238e-13	7.97997900693513e-12	19.352371676211
CAPG	1.49067975071668	8.11082073982988	8.28021112991985	4.27025960006897e-13	8.20179716272204e-12	19.3240054427636
IGSF6	1.28421854400581	5.78775075309726	8.26535	4.6047926575893e-13	8.80007842592956e-12	19.2498204902876
RHBDF2	1.05462310174789	7.68477397753328	8.24944542794659	4.99182444684721e-13	9.44521185428835e-12	19.170443987197
IL1RN	1.45556304649626	6.48004121505178	8.24891236102998	5.00534165733521e-13	9.4649276215872e-12	19.1677842988274
TMEM176B	1.27471690231128	7.35266881004993	8.21459811899057	5.95666320328949e-13	1.10451282867791e-11	18.9966506671995
RGS5	-1.40601	9.66704311506102	-8.19281	6.65215729722435e-13	1.21868478830085e-11	18.8880486517393
PLA2G7	1.87173841546225	6.25054500503883	8.15633062856853	8.00177039447064e-13	1.43749617703841e-11	18.7063976712104
HLA-DQB2	1.17210763755972	6.98608397711723	8.15108564324156	8.21704872573014e-13	1.47098169279942e-11	18.6802919043736
HAVCR2	1.22228219745182	5.78366758210059	8.14472755716449	8.48575626357366e-13	1.51464801344792e-11	18.6486507656639
LILRB4	1.18634510095159	5.97665984032914	8.14444239053281	8.49801086672955e-13	1.51594988946597e-11	18.6472317530873
DARC	-1.31583	5.84096681610577	-8.14352	8.5378976571339e-13	1.52128907642389e-11	18.6426272270227
CD3D	1.0925976222826	6.55119009555288	8.13936569674057	8.71914554518113e-13	1.5499688747507e-11	18.6219715041704
CD83	1.54448629314381	7.62864103679734	8.13092859292001	9.09939312035162e-13	1.6119377099809e-11	18.5799983144082
CCL18	2.99614553497173	8.81958	8.08841672409871	1.128140970215e-12	1.96472663378272e-11	18.3686539179231
PCP4	-1.48122	4.98513316004068	-8.06454	1.27279274496932e-12	2.19304362396972e-11	18.2500435309952
C3	-1.44132	6.88476672522189	-8.06267	1.28484675894925e-12	2.20698972793542e-11	18.2407766148797
CPVL	1.18145250256808	6.59253168851701	8.05994162495045	1.30267354190064e-12	2.23259103159842e-11	18.2272299191559
FAM150B	-1.38871	6.26659948927515	-8.0351	1.47669259253484e-12	2.50414940303439e-11	18.1039641368492
MYO1G	1.15230019616778	5.7689949782267	8.02835628650029	1.52784060823615e-12	2.57943388433593e-11	18.0704906979929
IL7R	1.29196222883023	6.80569270552885	8.02349944932501	1.56574243780433e-12	2.63759412427921e-11	18.0464015947931
C5orf20	1.0072923214664	5.06917023100037	7.94123039840763	2.37016276193614e-12	3.8039618529015e-11	17.6388789494108
ANXA8L2	1.22859764381669	5.15643706684541	7.93762793852152	2.4135342377016e-12	3.86544964547617e-11	17.6210568132002
CHRDL1	-1.39643	5.27328395649963	-7.90949	2.78055460256061e-12	4.38206227669145e-11	17.4819351156799
CRISPLD2	-1.18182	5.18176158903476	-7.88952	3.07427904632206e-12	4.8053104397703e-11	17.3832496958715
KCNA5	-1.21982	6.42095684532175	-7.88803	3.09733919458638e-12	4.83393723739381e-11	17.3759059839553
TCEAL2	-1.09588	7.19159815495562	-7.87759	3.26428505556133e-12	5.05575381286584e-11	17.3243176928975
PNOC	1.00689754688645	4.75058080473373	7.87042304071243	3.38394307058781e-12	5.21465115234605e-11	17.2889410604701
MS4A4A	1.45080401486702	8.35248403088018	7.85007394735821	3.74807206931509e-12	5.71524881707238e-11	17.1885167966173
CCR7	1.07585047859333	6.14641153277552	7.84684190161172	3.80938752534898e-12	5.79867713658699e-11	17.1725724081773
SERPINA3	-1.14834	6.69510257567493	-7.84679	3.81037492318433e-12	5.79867713658699e-11	17.1723177526899
MAPK13	1.03489201402293	5.5738952268861	7.84592891016497	3.82688789691657e-12	5.8209079320048e-11	17.1680687207362
ELN	-1.02207	6.62589025651812	-7.83672	4.00802582054009e-12	6.06923949574153e-11	17.1226276608325
ITGAX	1.30188886769589	6.07674926881472	7.82730174466758	4.20190900219198e-12	6.33457993532227e-11	17.0762118256441
RAB42	1.5865241450868	5.99591704474852	7.82245825694996	4.30526741257026e-12	6.47124257714324e-11	17.0523360023995
MT1X	-1.02838	8.36410622341901	-7.80717	4.64848012370113e-12	6.9359499814482e-11	16.9769768408503
LGMN	1.08916853294912	7.13347747804179	7.80548829081459	4.68774511536332e-12	6.99112324232662e-11	16.9687128206445
MYOM1	-1.14474	6.55747497517567	-7.80515	4.69580100076336e-12	6.99972131616228e-11	16.9670258799646
CTSS	1.07567942415791	5.58255137042345	7.7993882037079	4.83333114168282e-12	7.18719868747171e-11	16.9386646883004
GM2A	1.04377592589585	7.63692696264793	7.79618307012303	4.91161762264713e-12	7.28234892347652e-11	16.9228790925143
HK3	1.03064472861125	5.2173492960429	7.76402272218895	5.77037666076525e-12	8.46525060007991e-11	16.7645792933945
PARM1	-1.07486	6.43468853522559	-7.76212	5.8255737143403e-12	8.5421248350677e-11	16.7552270607956
CXCL14	-2.92649	7.4396054087463	-7.75777	5.95399290978381e-12	8.7220573028367e-11	16.733807207629
SFRP1	-1.37116	5.86321443560466	-7.73215	6.76836571537127e-12	9.82554487079883e-11	16.6078769509013
LOC100653210	1.72799764602246	6.5290353791605	7.72317434694718	7.0792666718358e-12	1.0237966443822e-10	16.5637627567874
LOC100129846	-1.0998	6.97396529553439	-7.71632	7.32613787485211e-12	1.05550269297374e-10	16.5300932735342
VNN1	1.11021236647954	5.54270723696376	7.6937015526331	8.20307072900204e-12	1.16916714242931e-10	16.4190455311934
FUCA1	1.28181551394132	7.97290322600777	7.68694748750099	8.48460546096339e-12	1.20535831555611e-10	16.3859027314835
IGJ	1.56267540743351	6.56793619092086	7.66735637112798	9.35670584239885e-12	1.32126717713505e-10	16.2898121072356
SLC29A3	1.08118396237259	5.89564693162907	7.65710070079289	9.84817488162183e-12	1.38299875014982e-10	16.2395367387478
TREM1	1.00801561940795	5.24705227029401	7.60004944190989	1.30886982286847e-11	1.80307922933199e-10	15.9602002241275
PLD3	1.01164158027353	7.93334547674741	7.59471707346809	1.34409892185007e-11	1.8451471183241e-10	15.9341215449193
HCAR3	1.35716870238692	5.80534155089682	7.57270272073186	1.49978704765179e-11	2.03419851762732e-10	15.8265121912923
ARL4C	1.1175732192029	7.90810640504808	7.56633287469522	1.54808730224621e-11	2.09135507436072e-10	15.7953920318849
MMP7	2.46894819947444	6.01011879511834	7.56064605747143	1.59251174023336e-11	2.14567785529325e-10	15.7676151618937
TMEM35	-1.03659	5.52533827339127	-7.54824	1.69388219783844e-11	2.26925261734095e-10	15.7070305817326
SORBS1	-1.21663	7.4674507578125	-7.54641	1.70931568324771e-11	2.2889250065155e-10	15.6981262249677
ADAMTS1	-1.0788	7.49826481957285	-7.52481	1.90306133648232e-11	2.52732500305201e-10	15.592720928331
C1QB	1.34199073822464	9.65517576862981	7.48809967420596	2.2835691299454e-11	2.98849273973754e-10	15.4137984428218
ADRA2C	-1.55494	7.77839780912537	-7.48105	2.36481542860039e-11	3.08425223504783e-10	15.3794837009277
IRF5	1.37228210245859	7.17573005588942	7.46191794355055	2.60019487841203e-11	3.36111485171382e-10	15.2863535453794
XLOC_l2_006821	1.34893148698639	6.93705822804179	7.43599072383438	2.95662396860006e-11	3.76766118567476e-10	15.1602790222583
PDE6G	1.28099069793359	5.89268822143121	7.42457533299703	3.12854721821685e-11	3.96854071790247e-10	15.1048121145581
KCNN4	1.08871893415154	6.84956294642197	7.4181791397247	3.22917755834475e-11	4.08432151605542e-10	15.0737445682543
RASL12	-1.09944	6.17802854091161	-7.41171	3.33418022563399e-11	4.21016030309601e-10	15.0423434376983
TREM2	1.50113066053312	6.56447440444712	7.39902861111432	3.55007858000555e-11	4.45699676449505e-10	14.9807755339195
SPARCL1	-1.03259	10.0079600896357	-7.37621	3.97392284164363e-11	4.97481090515961e-10	14.870110420621
HPR	-1.37004	5.83022594161427	-7.33994	4.75350796149964e-11	5.85439518113825e-10	14.6943646800738
PLTP	1.10170950882704	9.14463631203772	7.31012598017073	5.5062285521464e-11	6.69289308259705e-10	14.5501609820829
BTC	-1.02068	5.63908126118713	-7.30302	5.70237466254492e-11	6.91206524942672e-10	14.5158256259174
PDE8B	-1.05684	6.50982473044564	-7.29634	5.89318961377808e-11	7.12076268160659e-10	14.4835393531254
FBP1	1.62422520923515	6.9123197923909	7.29350922408547	5.97597005259219e-11	7.2093838478923e-10	14.4698568518902
APOE	1.93192432699474	10.7220226786243	7.26753300465478	6.79111439613421e-11	8.09687373066988e-10	14.3444382822697
HP	-1.80253	6.50656636404401	-7.25868	7.09345980861279e-11	8.42775835270566e-10	14.3017174637153
AQP9	1.63487644525999	6.28859377796783	7.22126583395199	8.52523451274861e-11	9.96611003215655e-10	14.1214100220927
SLA	1.10461234677298	8.07909	7.2069131291176	9.14757904036573e-11	1.06084144332257e-09	14.0523184285914
TLR2	1.00127412858934	7.46942212144046	7.19478750872568	9.70830724709621e-11	1.11865178301948e-09	13.9939830454111
IL1B	1.44671896610726	7.01135367737611	7.19114702088354	9.8832118226715e-11	1.13666235181481e-09	13.9764753076068
MMP1	1.90646103143216	5.96747783390348	7.18553871584469	1.01587902853443e-10	1.16572404633703e-09	13.9495097587038
KCNJ5	1.12533804783007	4.99781219739275	7.15110565005247	1.20257104227329e-10	1.3585273903803e-09	13.784104795912
FCN1	1.11677882694498	6.99074188188794	7.12720926526538	1.35174552824117e-10	1.51639647033751e-09	13.6694720231227
GZMA	1.10352093076326	6.70333270557507	7.11880968607297	1.40842267881178e-10	1.57477424877901e-09	13.6292095713986
TM7SF4	1.30541756916508	5.14056045289386	7.09513016331301	1.58119470927549e-10	1.75702356094693e-09	13.5157918680003
FAM180B	-1.27138	6.17097982345599	-7.07553	1.73997019419976e-10	1.91672707982539e-09	13.4220086584758
KLHL6	1.09628718166308	5.91208312162537	7.01920703450897	2.2895427709617e-10	2.46699040885217e-09	13.1530283850212
SCRG1	-1.34876	7.84998830348558	-7.01117	2.38080664021947e-10	2.55811143853117e-09	13.1147300733168
HBA2	1.89006519261029	9.79784502847633	7.00879042470656	2.40858472366075e-10	2.58704857594465e-09	13.1033644800438
SMTN	-1.10389	7.76552106850962	-7.00846	2.4124744087388e-10	2.59031598672665e-09	13.1017834691162
DACT3	-1.13477	8.67153039529401	-6.99656	2.55622772203773e-10	2.73793223729509e-09	13.0450750352117
PAQR5	1.15931094737418	5.21777154063425	6.98999534032481	2.63908971532876e-10	2.8177953711047e-09	13.0138203884813
MMP12	2.3150601484054	5.94525248266457	6.94039025330431	3.3577131834821e-10	3.50307270265776e-09	12.7779054083505
VMO1	1.27567007118968	7.2084306612426	6.93741404241981	3.40651969798276e-10	3.54914520732892e-09	12.7637703025617
VSIG4	1.04442336393733	9.13048971851886	6.92785221546262	3.56812562434036e-10	3.69609433317263e-09	12.7183726703948
C16orf89	-1.14188	6.29586424348188	-6.8991	4.10121814487781e-10	4.20836212461975e-09	12.5819995608488
HLA-DQA1	1.50601683601887	7.95771918227626	6.86997617721457	4.72148867687838e-10	4.79173865785618e-09	12.4440807668622
SYNM	-1.13196	7.35256825540865	-6.86041	4.94475458972123e-10	4.98850481190826e-09	12.3988399002085
ANGPTL7	-1.15273	4.77083388207286	-6.85754	5.01388045504514e-10	5.05157134669533e-09	12.385246617232
KCNAB1	-1.01113	6.03418105547337	-6.83361	5.62781364229031e-10	5.62928737417699e-09	12.2721518011026
HLA-DRB5	1.14037928046863	9.2885677355307	6.75800552740102	8.09859694278922e-10	7.81177163439877e-09	11.9158779082743
HILPDA	-1.17235	7.44051692501849	-6.74462	8.63627032384039e-10	8.28593873017e-09	11.8529704672618
SLC31A2	1.0532277096771	7.37711609240939	6.7230497192484	9.578269476316e-10	9.12668408660007e-09	11.7516635216529
SGK1	1.03348479176023	8.58067164714312	6.71478001225138	9.96571141816706e-10	9.46339992282005e-09	11.7128629651545
CXCR4	1.22886808694856	8.97388987444527	6.66055496978668	1.29193125796609e-09	1.20252316116137e-08	11.4589123372653
TSPAN8	-1.09074	5.32376938507766	-6.65291	1.34001412077984e-09	1.24198215052443e-08	11.4231674595776
LPL	1.24167544580945	6.77939226335984	6.65108119298264	1.35176363256781e-09	1.25173312375779e-08	11.4146281072737
HLA-DQA2	1.41917	7.38783170012019	6.56767532066868	2.01163642764023e-09	1.79217451766269e-08	11.025856327199
PLBD1	1.06197075035236	7.71400228175851	6.55179275828251	2.16937059761866e-09	1.91871567936414e-08	10.9520518341203
HAND2	-1.16937	4.96801115444712	-6.43981	3.68648421562264e-09	3.1102038835173e-08	10.4338259691174
SPON1	-1.43248	6.1944779556213	-6.42422	3.96797452045828e-09	3.3283932307484e-08	10.3619359236317
C11orf96	-1.12856	11.2539191888868	-6.38995	4.66298163098984e-09	3.86155535717581e-08	10.2042717601313
C15orf48	1.53608	6.56454079729105	6.36914990436674	5.14202575513554e-09	4.22165564281117e-08	10.1087582513969
RBPMS2	-1.27385	5.45194772767197	-6.26756	8.2751114272506e-09	6.53206702153232e-08	9.6442101222825
APOC1	2.27713048052834	8.04424048007581	6.24184987912075	9.32961335052716e-09	7.2932802447022e-08	9.52715273016767
DES	-2.11428	9.2972615703125	-6.21154	1.07435688486231e-08	8.28417806904427e-08	9.38945633619274
SLPI	-1.04944	6.20270061649408	-6.16679	1.32251105085304e-08	1.00156859211815e-07	9.18672809261793
HS3ST2	1.50725938512502	6.18720447337278	6.15831480953221	1.37553005363602e-08	1.03786289824715e-07	9.14838909159207
CD163	1.08151116830307	9.3768094120747	6.10544189426536	1.75667763205762e-08	1.29694503697552e-07	8.90987561567634
C8orf84	-1.24205	6.83786644041235	-6.04736	2.29580401582581e-08	1.66560254310554e-07	8.64896024043446
ADAMTS8	-1.07335	6.94988160535318	-6.02982	2.48842214739614e-08	1.793001744403e-07	8.57044507567986
TMEM61	-1.0369	5.57059183362611	-5.94887	3.6050657230148e-08	2.51113741426684e-07	8.20931652166809
CILP	-1.31719	5.36458396024408	-5.94283	3.70576010933238e-08	2.57657832584708e-07	8.18248734633079
STMN2	1.26849571027831	5.30014999486871	5.93389076748997	3.86003277787497e-08	2.67410749549543e-07	8.14276713595399
HBD	1.57699314170649	10.2276465063794	5.86821902000754	5.20383467131074e-08	3.5290452704375e-07	7.85194409187982
CARTPT	-1.03421	4.5943652022929	-5.83232	6.12307848640904e-08	4.10420290422769e-07	7.69363734394431
CASQ2	-1.30143	6.06410684314904	-5.82338	6.37566469605763e-08	4.25852594059298e-07	7.65430499805728
CNN1	-1.20726	10.6818365981879	-5.61956	1.59017088593936e-07	9.81665493586563e-07	6.76581033282566
HTRA4	1.20832852812948	5.43767662786612	5.44431359001394	3.44529378106563e-07	1.99585378884935e-06	6.01542672372466
FHL5	-1.31573	6.50354120733173	-5.44291	3.46654110053348e-07	2.00740123081489e-06	6.00946479087309
MARCO	1.6124487937291	7.88560807757027	5.29723194220347	6.52983096119586e-07	3.59144906894482e-06	5.39587043394495
SAA1	-1.40746	6.29881604826183	-5.215	9.29892274087888e-07	4.95737057075675e-06	5.05372219975536
RASD1	-1.07865	7.13905924870562	-5.044	1.92133446231426e-06	9.67729330796096e-06	4.35236067998803
ACTG2	-1.04474	8.28544881097448	-4.93781	2.99527513332731e-06	1.4567820710523e-05	3.92396261194974
ACTA1	-1.18637	5.3166005995747	-4.71291	7.53725141195837e-06	3.39259579682757e-05	3.0355693924851
SDS	1.08426096523929	6.23894689094859	4.34225081100015	3.26347724873764e-05	0.000129986102407358	1.63117687110989
MUSTN1	-1.0777	7.97434695904216	-4.16015	6.52665185081122e-05	0.000245405964386722	0.970321384205532
ITLN1	-1.43962	7.8672598495747	-3.99337	0.000121128805445431	0.000431455185546272	0.382884524526539
