# Supplementary material for: Establishing an atherosclerosis diagnostic model based on WGCNA and machine learning algorithms with key genes in cholesterol metabolism and ferroptosis, and revealing the regulatory role of HMOX1 in cellular ferroptosis
Source: Front Cardiovasc Med. 2026 Mar 12;13:1715946. doi: 10.3389/fcvm.2026.1715946 (PMC13017376; doi:10.3389/fcvm.2026.1715946)
Supplement: Supplementary Table S2 — 17 key genes related to AS in cholesterol metabolism and ferroptosis (DE-CM-FRGs) selected by Venn analysis. The gene set was obtained by intersecting WGCNA-derived module genes, AS-related differentially expressed genes from the GSE100927 dataset (35 Control, 69 AS), cholesterol metabolism-related genes, and ferroptosis-related genes. All analyses were completed in R (version 4.4.2) using the “VennDiagram” package. [file Table2.xlsx]

## Sheet: TableS2 DE-CM-FRGs
Table S2: 17 DE-CM-FRGs.
id
HILPDA
CYBB
LPL
LIPA
DPP4
FABP5
ACADL
NFIL3
IL1B
APOC1
HMOX1
PTPN6
APOE
CD36
PLTP
LGMN
CTSB
